# Supplementary material for: Genome-Wide Prediction of Transcription Start Sites in Conifers
Source: Int J Mol Sci. 2022 Feb 3;23(3):1735. doi: 10.3390/ijms23031735 (PMC8836283; doi:10.3390/ijms23031735)
Supplement: Supplementary file 1 [file ijms-23-01735-s001.zip]

Archive with 1 entries (1 files):
- ijms-1555730-supplementary.pdf
